# Supplementary material for: Midostaurin potentiates rituximab antitumor activity in Burkitt’s lymphoma by inducing apoptosis
Source: Cell Death Dis. 2018 Dec 18;10(1):8. doi: 10.1038/s41419-018-1259-5 (PMC6315025; doi:10.1038/s41419-018-1259-5)
Supplement: Supplementary file 2 — Supplementary Data 1 [file 41419_2018_1259_MOESM2_ESM.xlsx]

## Sheet: ratio_data
Name	Ramos_ Phospho/Unphospho	Ramos_640_ Phospho/Unphospho	Ramos_640/Ramos	Swiss Prot	Gene Symbol
Integrin beta-3 (Phospho-Tyr773)	0.649529	1.98841	3.06132	P05106	ITGB3
FAK (Phospho-Tyr861)	0.649905	1.46389	2.25247	Q05397	PTK2
CREB (Phospho-Ser133)	0.399306	0.875745	2.19317	P16220	CREB1
c-Jun (Phospho-Ser243)	0.700891	1.52559	2.17665	P05412	JUN
BCL-2 (Phospho-Thr56)	0.588106	1.1692	1.98807	P10415	BCL2
BCL-XL (Phospho-Ser62)	0.0190404	0.0358726	1.88402	Q07817	BCL2L1
p53 (Phospho-Ser6)	0.791143	1.42418	1.80015	P04637	TP53
p27Kip1 (Phospho-Thr187)	0.598941	1.06741	1.78216	P46527	CDKN1B
p27Kip1 (Phospho-Ser10)	0.919463	1.60106	1.7413	P46527	CDKN1B
Myc (Phospho-Thr358)	0.0757576	0.130337	1.72045	P01106	MYC
BAD (Phospho-Ser112)	0.580589	0.989583	1.70445	Q92934	BAD
p21Cip1 (Phospho-Thr145)	0.614089	1.03788	1.69011	P38936	CDKN1A
IKK alpha (Phospho-Thr23)	0.384229	0.607539	1.58119	O15111	CHUK
PTEN (Phospho-Ser380/Thr382/Thr383)	0.315278	0.495378	1.57124	P60484	PTEN
Akt2 (Phospho-Ser474)	0.690299	1.08042	1.56515	P31751	AKT2
FAK (Phospho-Tyr925)	0.56594	0.856198	1.51288	Q05397	PTK2
FKHR (Phospho-Ser256)	0.502913	0.746877	1.4851	Q12778	FOXO1
Myc (Phospho-Thr58)	0.740484	1.09882	1.48392	P01106	MYC
STAT5A (Phospho-Ser780)	0.0190444	0.0281818	1.47979	P42229	STAT5A
JAK2 (Phospho-Tyr221)	0.614189	0.899932	1.46524	O60674	JAK2
STAT3 (Phospho-Ser727)	0.634205	0.92149	1.45298	P40763	STAT3
BRCA1 (Phospho-Ser1423)	0.0329327	0.0478209	1.45208	P38398	BRCA1
HER2 (Phospho-Tyr877)	0.842721	1.21933	1.4469	P04626	ERBB2
cdc25A (Phospho-Ser75)	0.442566	0.634976	1.43476	P30304	CDC25A
IGF-1R (Phospho-Tyr1161)	0.944828	1.35446	1.43355	P08069	IGF1R
BCL-2 (Phospho-Ser70)	0.711578	1.0154	1.42697	P10415	BCL2
c-Jun (Phospho-Thr239)	0.924025	1.31484	1.42295	P05412	JUN
P38 MAPK (Phospho-Tyr182)	0.130419	0.185153	1.41968	Q16539	MAPK14
STAT3 (Phospho-Tyr705)	0.446476	0.633261	1.41835	P40763	STAT3
HDAC8 (Phospho-Ser39)	0.527129	0.745201	1.4137	Q9BY41	HDAC8
BAD (Phospho-Ser155)	0.875	1.23449	1.41085	Q92934	BAD
Chk1 (Phospho-Ser345)	0.519222	0.723557	1.39354	O14757	CHEK1
cdc25C (Phospho-Ser216)	0.14098	0.196078	1.39082	P30307	CDC25C
STAT6 (Phospho-Thr645)	0.115103	0.159768	1.38805	P42226	STAT6
NFkB-p105/p50 (Phospho-Ser907)	0.843359	1.15345	1.36768	P19838	NFKB1
Akt (Phospho-Ser473)	0.657855	0.89629	1.36244	P31749	AKT1
14-3-3 zeta (Phospho-Ser58)	0.568489	0.767826	1.35064	P63104	YWHAZ
Estrogen Receptor-alpha (Phospho-Ser167)	0.771137	1.03588	1.34331	P03372	ESR1
c-Kit (Phospho-Tyr721)	0.380178	0.510078	1.34168	P10721	KIT
AMPK1 (Phospho-Thr174)	0.478385	0.64012	1.33808	Q13131	PRKAA1
Chk2 (Phospho-Thr68)	0.155811	0.208302	1.33689	O96017	CHEK2
HSP27 (Phospho-Ser15)	0.824653	1.10072	1.33477	P04792	HSPB1
Rel (Phospho-Ser503)	0.991854	1.30591	1.31664	Q04864	REL
TYK2 (Phospho-Tyr1054)	0.64289	0.842821	1.31099	P29597	TYK2
Raf1 (Phospho-Ser259)	0.785866	1.0295	1.31001	P04049	RAF1
BAD (Phospho-Ser136)	0.793801	1.03836	1.30809	Q92934	BAD
MEK-2 (Phospho-Thr394)	0.742042	0.963664	1.29866	P36507	MAP2K2
NFkB-p65 (Phospho-Thr254)	0.750101	0.970715	1.29411	Q04206	RELA
VEGFR2 (Phospho-Tyr951)	0.055446	0.0713302	1.28648	P35968	KDR
Elk-1 (Phospho-Ser383)	0.939597	1.19449	1.27128	P19419	ELK1
BRCA1 (Phospho-Ser1524)	0.363269	0.459981	1.26623	P38398	BRCA1
Met (Phospho-Tyr1349)	0.592388	0.749645	1.26546	P08581	MET
Rb (Phospho-Ser780)	0.415713	0.525653	1.26446	P06400	RB1
GSK3 alpha (Phospho-Ser21)	0.801538	1.01265	1.26338	P49840	GSK3A
MSK1 (Phospho-Ser376)	0.781033	0.984429	1.26042	O75582	RPS6KA5
NFkB-p100/p52 (Phospho-Ser869)	0.515594	0.648508	1.25779	Q04206	RELA
Trk B (Phospho-Tyr515)	0.218898	0.274673	1.2548	Q16620	NTRK2
c-Jun (Phospho-Ser73)	0.0565718	0.070549	1.24707	P05412	JUN
Akt (Phospho-Thr308)	0.546243	0.677866	1.24096	P31749	AKT1
Src (Phospho-Tyr418)	0.0855329	0.105791	1.23685	P12931	SRC
Rac1/cdc42 (Phospho-Ser71)	0.731029	0.901035	1.23256	P63000	RAC1
CDC2 (Phospho-Tyr15)	0.580406	0.713329	1.22902	P06493	CDK1
IkB-alpha (Phospho-Tyr42)	0.631356	0.775312	1.22801	P25963	NFKBIA
CDK2 (Phospho-Thr160)	0.297114	0.364816	1.22787	P24941	CDK2
NFkB-p105/p50 (Phospho-Ser893)	0.934153	1.14521	1.22593	P19838	NFKB1
JAK2 (Phospho-Tyr1007)	0.347618	0.424282	1.22054	O60674	JAK2
Chk2 (Phospho-Ser516)	0.486178	0.59325	1.22023	O96017	CHEK2
JunB (Phospho-Ser259)	0.877223	1.06914	1.21878	P17275	JUNB
p44/42 MAP Kinase (Phospho-Thr202)	0.663603	0.804423	1.21221	P27361/P28482	MAPK3/MAPK1
Histone H2A.X (Phospho-Ser139)	0.50454	0.605669	1.20044	P16104	H2AFX
JAK1 (Phospho-Tyr1022)	0.568617	0.6811	1.19782	P23458	JAK1
HSP90B (Phospho-Ser254)	0.419364	0.501849	1.19669	P08238	HSP90AB1
JunB (Phospho-Ser79)	0.914573	1.09359	1.19574	P17275	JUNB
NFkB-p65 (Phospho-Ser529)	0.584046	0.696344	1.19228	Q04206	RELA
STAT1 (Phospho-Ser727)	0.555421	0.66113	1.19032	P42224	STAT1
Src (Phospho-Tyr529)	0.555897	0.661626	1.1902	P12931	SRC
CrkII (Phospho-Tyr221)	0.351139	0.416267	1.18548	P46108	CRK
Tau (Phospho-Ser404)	0.42664	0.501655	1.17583	P10636	MAPT
MKK3 (Phospho-Ser189)	0.520976	0.609101	1.16915	P46734	MAP2K3
SAPK/JNK (Phospho-Thr183)	0.637821	0.738135	1.15728	P45983/P45984/P53779	MAPK9/MAPK8
eEF2K (Phospho-Ser366)	0.343476	0.393961	1.14698	O00418	EEF2K
IkB-epsilon (Phospho-Ser22)	0.104345	0.119614	1.14633	O00221	NFKBIE
Myc (Phospho-Ser373)	1.8108	2.07269	1.14462	P01106	MYC
Chk1 (Phospho-Ser280)	0.762755	0.870738	1.14157	O14757	CHEK1
Integrin beta-3 (Phospho-Tyr785)	0.602086	0.685428	1.13842	P05106	ITGB3
eIF2a (Phospho-Ser51)	0.336219	0.382638	1.13806	P05198	EIF2S1
STAT4 (Phospho-Tyr693)	0.695763	0.789151	1.13422	Q14765	STAT4
Chk1 (Phospho-Ser317)	0.552313	0.625763	1.13299	O14757	CHEK1
Caveolin-1 (Phospho-Tyr14)	0.975799	1.09937	1.12663	Q03135	CAV1
HSF1 (Phospho-Ser303)	0.612745	0.688677	1.12392	Q00613	HSF1
JunD (Phospho-Ser255)	0.96443	1.06221	1.10139	P17535	JUND
EGFR (Phospho-Tyr1110)	0.683623	0.752448	1.10068	P00533	EGFR
STAT1 (Phospho-Tyr701)	0.846115	0.93042	1.09964	P42224	STAT1
FGF Receptor 1 (Phospho-Tyr154)	0.56446	0.620429	1.09915	P11362	FGFR1
MEK1 (Phospho-Ser221)	0.958262	1.035	1.08008	Q02750	MAP2K1
ICAM-1 (Phospho-Tyr512)	1.06866	1.14978	1.07591	P05362	ICAM1
STAT5A (Phospho-Tyr694)	1.03562	1.11377	1.07546	P42229	STAT5A
Beta-Catenin (Phospho-Thr41/Ser45)	0.718373	0.771692	1.07422	P35222	CTNNB1
p44/42 MAP Kinase (Phospho-Tyr204)	0.818141	0.870536	1.06404	P27361/P28482	MAPK3/MAPK1
NFkB-p100/p52 (Phospho-Ser865)	0.18798	0.199	1.05862	Q04206	RELA
ERK3 (Phospho-Ser189)	1.55495	1.6432	1.05675	Q16659	MAPK6
Beta-Catenin (Phospho-Ser37)	0.408797	0.429491	1.05062	P35222	CTNNB1
CaMKII (Phospho-Thr286)	0.383461	0.400154	1.04353	Q9UQM7	CAMK2A
GSK3 beta (Phospho-Ser9)	1.17768	1.2054	1.02354	P49841	GSK3B
mTOR (Phospho-Ser2448)	0.802026	0.817164	1.01888	P42345	MTOR
4E-BP1 (Phospho-Thr36)	0.587445	0.59732	1.01681	Q13541	EIF4EBP1
MEK1 (Phospho-Thr291)	0.724656	0.736352	1.01614	Q02750	MAP2K1
HSP27 (Phospho-Ser78)	0.86637	0.877959	1.01338	P04792	HSPB1
IkB-alpha (Phospho-Ser32/Ser36)	16.9474	16.363	0.965517	P25963	NFKBIA
STAT6 (Phospho-Tyr641)	0.891508	0.839347	0.941491	P42226	STAT6
Shc (Phospho-Tyr349)	0.166232	0.156408	0.9409	P29353	SHC1
PDGF Receptor beta (Phospho-Tyr751)	0.626131	0.58273	0.930684	P09619	PDGFRB
elF4E (Phospho-Ser209)	0.789289	0.72465	0.918106	P06730	EIF4E
MEK1 (Phospho-Ser217)	1.0214	0.933333	0.913776	Q02750	MAP2K1
PI3-kinase p85-subunit alpha/gamma (Phospho-Tyr467/Tyr199)	1.1969	1.09062	0.911203	P27986/Q92569	PIK3R1/ PIK3R3
Myc (Phospho-Ser62)	0.666182	0.598051	0.897729	P01106	MYC
p70 S6 Kinase (Phospho-Ser424)	0.822134	0.726238	0.883357	P23443	RPS6KB1
Caspase 9 (Phospho-Ser196)	0.358772	0.312838	0.871967	P55211	CASP9
SHP-2 (Phospho-Tyr580)	0.615991	0.534745	0.868106	Q06124	PTPN11
Caspase 9 (Phospho-Tyr153)	1.13402	0.935639	0.825063	P55211	CASP9
ERK8 (Phospho-Thr175/Tyr177)	1.4224	1.17097	0.823232	Q8TD08	MAPK15
Pyk2 (Phospho-Tyr402)	0.755609	0.612322	0.810368	Q14289	PTK2B
Fak (Phospho-Tyr397)	0.842105	0.679245	0.806604	Q05397	PTK2
Caspase 9 (Phospho-Ser144)	1.3639	1.09321	0.801534	P55211	CASP9
PI3-kinase p85-alpha (Phospho-Tyr607)	1.28623	0.968679	0.753115	P27986	PIK3R1
Keratin 18 (Phospho-Ser33)	0.925769	0.679583	0.734074	P05783	KRT18
MDM2 (Phospho-Ser166)	0.0348548	0.0254297	0.729591	Q00987	MDM2
p53 (Phospho-Ser315)	0.161943	0.114303	0.705821	P04637	TP53
PDK1 (Phospho-Ser241)	0.4063	0.229876	0.565777	O15530	PDPK1
Caspase 9 (Phospho-Thr125)	0.669869	0.372903	0.556681	P55211	CASP9
Caspase-3 (Phospho-Ser150)	1.70845	0.728329	0.426309	P42574	CASP3

## Sheet: FC≥1.4
Name	Ramos_ Phospho/Unphospho	Ramos_640_ Phospho/Unphospho	Ramos_640/Ramos	Swiss Prot	GeneSymbol
Integrin beta-3 (Phospho-Tyr773)	0.649529	1.98841	3.06132	P05106	ITGB3
FAK (Phospho-Tyr861)	0.649905	1.46389	2.25247	Q05397	PTK2
CREB (Phospho-Ser133)	0.399306	0.875745	2.19317	P16220	CREB1
c-Jun (Phospho-Ser243)	0.700891	1.52559	2.17665	P05412	JUN
BCL-2 (Phospho-Thr56)	0.588106	1.1692	1.98807	P10415	BCL2
BCL-XL (Phospho-Ser62)	0.0190404	0.0358726	1.88402	Q07817	BCL2L1
p53 (Phospho-Ser6)	0.791143	1.42418	1.80015	P04637	TP53
p27Kip1 (Phospho-Thr187)	0.598941	1.06741	1.78216	P46527	CDKN1B
p27Kip1 (Phospho-Ser10)	0.919463	1.60106	1.7413	P46527	CDKN1B
Myc (Phospho-Thr358)	0.0757576	0.130337	1.72045	P01106	MYC
BAD (Phospho-Ser112)	0.580589	0.989583	1.70445	Q92934	BAD
p21Cip1 (Phospho-Thr145)	0.614089	1.03788	1.69011	P38936	CDKN1A
IKK alpha (Phospho-Thr23)	0.384229	0.607539	1.58119	O15111	CHUK
PTEN (Phospho-Ser380/Thr382/Thr383)	0.315278	0.495378	1.57124	P60484	PTEN
Akt2 (Phospho-Ser474)	0.690299	1.08042	1.56515	P31751	AKT2
FAK (Phospho-Tyr925)	0.56594	0.856198	1.51288	Q05397	PTK2
FKHR (Phospho-Ser256)	0.502913	0.746877	1.4851	Q12778	FOXO1
Myc (Phospho-Thr58)	0.740484	1.09882	1.48392	P01106	MYC
STAT5A (Phospho-Ser780)	0.0190444	0.0281818	1.47979	P42229	STAT5A
JAK2 (Phospho-Tyr221)	0.614189	0.899932	1.46524	O60674	JAK2
STAT3 (Phospho-Ser727)	0.634205	0.92149	1.45298	P40763	STAT3
BRCA1 (Phospho-Ser1423)	0.0329327	0.0478209	1.45208	P38398	BRCA1
HER2 (Phospho-Tyr877)	0.842721	1.21933	1.4469	P04626	ERBB2
cdc25A (Phospho-Ser75)	0.442566	0.634976	1.43476	P30304	CDC25A
IGF-1R (Phospho-Tyr1161)	0.944828	1.35446	1.43355	P08069	IGF1R
BCL-2 (Phospho-Ser70)	0.711578	1.0154	1.42697	P10415	BCL2
c-Jun (Phospho-Thr239)	0.924025	1.31484	1.42295	P05412	JUN
P38 MAPK (Phospho-Tyr182)	0.130419	0.185153	1.41968	Q16539	MAPK14
STAT3 (Phospho-Tyr705)	0.446476	0.633261	1.41835	P40763	STAT3
HDAC8 (Phospho-Ser39)	0.527129	0.745201	1.4137	Q9BY41	HDAC8
BAD (Phospho-Ser155)	0.875	1.23449	1.41085	Q92934	BAD
p53 (Phospho-Ser315)	0.161943	0.114303	0.705821	P04637	TP53
PDK1 (Phospho-Ser241)	0.4063	0.229876	0.565777	O15530	PDPK1
Caspase 9 (Phospho-Thr125)	0.669869	0.372903	0.556681	P55211	CASP9
Caspase-3 (Phospho-Ser150)	1.70845	0.728329	0.426309	P42574	CASP3

## Sheet: FC≥1.5
Name	Ramos_ Phospho/Unphospho	Ramos_640_ Phospho/Unphospho	Ramos_640/Ramos	Swiss Prot	GeneSymbol
Integrin beta-3 (Phospho-Tyr773)	0.649529	1.98841	3.06132	P05106	ITGB3
FAK (Phospho-Tyr861)	0.649905	1.46389	2.25247	Q05397	PTK2
CREB (Phospho-Ser133)	0.399306	0.875745	2.19317	P16220	CREB1
c-Jun (Phospho-Ser243)	0.700891	1.52559	2.17665	P05412	JUN
BCL-2 (Phospho-Thr56)	0.588106	1.1692	1.98807	P10415	BCL2
BCL-XL (Phospho-Ser62)	0.0190404	0.0358726	1.88402	Q07817	BCL2L1
p53 (Phospho-Ser6)	0.791143	1.42418	1.80015	P04637	TP53
p27Kip1 (Phospho-Thr187)	0.598941	1.06741	1.78216	P46527	CDKN1B
p27Kip1 (Phospho-Ser10)	0.919463	1.60106	1.7413	P46527	CDKN1B
Myc (Phospho-Thr358)	0.0757576	0.130337	1.72045	P01106	MYC
BAD (Phospho-Ser112)	0.580589	0.989583	1.70445	Q92934	BAD
p21Cip1 (Phospho-Thr145)	0.614089	1.03788	1.69011	P38936	CDKN1A
IKK alpha (Phospho-Thr23)	0.384229	0.607539	1.58119	O15111	CHUK
PTEN (Phospho-Ser380/Thr382/Thr383)	0.315278	0.495378	1.57124	P60484	PTEN
Akt2 (Phospho-Ser474)	0.690299	1.08042	1.56515	P31751	AKT2
FAK (Phospho-Tyr925)	0.56594	0.856198	1.51288	Q05397	PTK2
PDK1 (Phospho-Ser241)	0.4063	0.229876	0.565777	O15530	PDPK1
Caspase 9 (Phospho-Thr125)	0.669869	0.372903	0.556681	P55211	CASP9
Caspase-3 (Phospho-Ser150)	1.70845	0.728329	0.426309	P42574	CASP3
