# Supplementary material for: Midostaurin potentiates rituximab antitumor activity in Burkitt’s lymphoma by inducing apoptosis
Source: Cell Death Dis. 2018 Dec 18;10(1):8. doi: 10.1038/s41419-018-1259-5 (PMC6315025; doi:10.1038/s41419-018-1259-5)
Supplement: Supplementary file 3 — Supplementary Data 2 [file 41419_2018_1259_MOESM3_ESM.xlsx]

## Sheet: GSEA_anti-apoptotic_pathway
NAME	PROBE	GENE SYMBOL	GENE_TITLE	RANK IN GENE LIST	RANK METRIC SCORE	RUNNING ES	CORE ENRICHMENT
row_0	TRAF3	null	null	65	1.99743	0.105216	Yes
row_1	TNFRSF1B	null	null	241	1.19694	0.161463	Yes
row_2	RELB	null	null	311	1.0531	0.2152	Yes
row_3	TNFRSF4	null	null	426	0.910777	0.258957	Yes
row_4	NFKB2	null	null	528	0.822428	0.298567	Yes
row_5	IKBKB	null	null	1022	0.578555	0.305332	Yes
row_6	CD40	null	null	1099	0.552372	0.331527	Yes
row_7	NFKBIE	null	null	1143	0.539225	0.358658	Yes
row_8	RELA	null	null	1420	0.477702	0.370798	Yes
row_9	NFKBIB	null	null	1501	0.459412	0.391745	Yes
row_10	TRAF2	null	null	1555	0.450568	0.413562	Yes
row_11	TNFRSF8	null	null	1567	0.447772	0.437327	Yes
row_12	BCL2L1	null	null	1692	0.422884	0.454091	Yes
row_13	BCL2	null	null	2115	0.353954	0.452209	Yes
row_14	TNFRSF1A	null	null	2609	0.284186	0.442989	Yes
row_15	TNFRSF25	null	null	2770	0.264183	0.449334	Yes
row_16	TNFSF12	null	null	2796	0.262192	0.462322	Yes
row_17	IKBKG	null	null	2863	0.254898	0.472863	Yes
row_18	IRAK1	null	null	3248	0.217025	0.465447	No
row_19	TNFRSF13B	null	null	3966	0.152505	0.437875	No
row_20	RIPK1	null	null	3971	0.152249	0.445942	No
row_21	TNFSF13	null	null	4502	0.108503	0.425331	No
row_22	TNFSF13B	null	null	5211	0.0539896	0.39286	No
row_23	MAP3K14	null	null	5257	0.0503048	0.393341	No
row_24	PRKCZ	null	null	5297	0.0478101	0.393987	No
row_25	TRADD	null	null	5993	0.00375815	0.359438	No
row_26	TNFSF15	null	null	7595	0	0.27938	No
row_27	NGF	null	null	7603	0	0.27903	No
row_28	TNFSF11	null	null	7608	0	0.27883	No
row_29	TNFRSF11A	null	null	9840	0	0.167269	No
row_30	NFKB1	null	null	11804	-0.057389	0.0722253	No
row_31	TNFRSF12A	null	null	11855	-0.0601549	0.0729916	No
row_32	TNF	null	null	12045	-0.0724927	0.0674773	No
row_33	TNFSF4	null	null	12567	-0.106778	0.047223	No
row_34	BIRC3	null	null	12771	-0.121298	0.0436589	No
row_35	BIRC5	null	null	13435	-0.167681	0.0196112	No
row_36	CD40LG	null	null	13776	-0.193371	0.0131101	No
row_37	NGFR	null	null	13922	-0.20633	0.0170637	No
row_38	CHUK	null	null	14279	-0.232125	0.0118671	No
row_39	NFKBIA	null	null	15405	-0.328489	-0.0265506	No
row_40	BCL2A1	null	null	15427	-0.330517	-0.0096526	No
row_41	TRAF5	null	null	15491	-0.337246	0.00551063	No
row_42	XIAP	null	null	15569	-0.343931	0.0203368	No
row_43	SQSTM1	null	null	15824	-0.368244	0.0276323	No
row_44	TRAF6	null	null	16282	-0.413144	0.0272151	No
row_45	BIRC2	null	null	16512	-0.436633	0.0394744	No
row_46	TNFSF8	null	null	16867	-0.477685	0.0477124	No
row_47	REL	null	null	17760	-0.601424	0.0357672	No
row_48	IRAK2	null	null	17960	-0.637684	0.0604444	No
row_49	TNFRSF17	null	null	18644	-0.8078	0.070157	No

## Sheet: GSEA_p53_pathway
NAME	PROBE	GENE SYMBOL	GENE_TITLE	RANK IN GENE LIST	RANK METRIC SCORE	RUNNING ES	CORE ENRICHMENT
row_0	SFN	null	null	391	0.941036	-0.00184129	No
row_1	FOXO3	null	null	419	0.914463	0.0140874	No
row_2	MLST8	null	null	685	0.715788	0.0143137	No
row_3	TSC2	null	null	768	0.679545	0.0230413	No
row_4	GADD45A	null	null	800	0.66722	0.0340961	No
row_5	GLS2	null	null	1014	0.58285	0.0344201	No
row_6	FAS	null	null	1031	0.575795	0.0444999	No
row_7	CTSD	null	null	1272	0.506442	0.0420244	No
row_8	GPX1	null	null	1288	0.503662	0.050791	No
row_9	CHEK2	null	null	1304	0.499079	0.059471	No
row_10	TREX1	null	null	1317	0.496338	0.0682497	No
row_11	CDK4	null	null	1587	0.442894	0.0631174	No
row_12	SESN1	null	null	1596	0.440989	0.0710508	No
row_13	RPTOR	null	null	1601	0.440465	0.0791751	No
row_14	BCL2L1	null	null	1692	0.422884	0.0826501	No
row_15	CDKN1A	null	null	1757	0.412075	0.0872259	No
row_16	AKT2	null	null	1792	0.405408	0.0931816	No
row_17	BAD	null	null	1840	0.397755	0.0983401	No
row_18	TLR9	null	null	1958	0.378698	0.0996246	No
row_19	BCL2	null	null	2115	0.353954	0.0984837	No
row_20	BTG2	null	null	2227	0.335353	0.0992501	No
row_21	USP2	null	null	2434	0.305126	0.0946763	No
row_22	MTOR	null	null	2548	0.291545	0.0945143	No
row_23	AKT3	null	null	2852	0.255948	0.0841418	No
row_24	BAX	null	null	2921	0.248117	0.0854179	No
row_25	ADORA2B	null	null	3118	0.228738	0.0799024	No
row_26	ULK1	null	null	3396	0.202205	0.0698193	No
row_27	DEPTOR	null	null	3409	0.200795	0.073012	No
row_28	TPP1	null	null	3450	0.197313	0.0747335	No
row_29	PIK3R3	null	null	3461	0.196371	0.077943	No
row_30	MGMT	null	null	3533	0.191196	0.0779927	No
row_31	DDIT4	null	null	3793	0.166239	0.0681334	No
row_32	PRKAB1	null	null	4133	0.137781	0.0537203	No
row_33	TLR7	null	null	4158	0.136139	0.0550887	No
row_34	TP53	null	null	4178	0.134237	0.0566721	No
row_35	SIVA1	null	null	4367	0.117852	0.0494623	No
row_36	TLR8	null	null	4526	0.106773	0.043549	No
row_37	SCO1	null	null	4647	0.097242	0.0393632	No
row_38	PERP	null	null	4685	0.0945432	0.0392928	No
row_39	STK11	null	null	5340	0.0444722	0.00730367	No
row_40	ATG2B	null	null	5448	0.036776	0.00262755	No
row_41	CDKN2A	null	null	5545	0.0313893	-0.00159821	No
row_42	CCNE1	null	null	5603	0.0279901	-0.00393048	No
row_43	UVRAG	null	null	5700	0.0217317	-0.00833876	No
row_44	PML	null	null	5912	0.00854854	-0.018769	No
row_45	CX3CL1	null	null	7439	0	-0.0953716	No
row_46	RPRM	null	null	8088	0	-0.1279	No
row_47	TP53AIP1	null	null	8371	0	-0.142056	No
row_48	SERPINB5	null	null	8432	0	-0.145068	No
row_49	TLR5	null	null	8558	0	-0.151343	No
row_50	CCL2	null	null	9730	0	-0.210125	No
row_51	ALDH4A1	null	null	10486	0	-0.248025	No
row_52	ULK2	null	null	10881	0	-0.267803	No
row_53	AKT1	null	null	11196	-0.0152969	-0.283276	No
row_54	BID	null	null	11247	-0.0187952	-0.285431	No
row_55	TLR3	null	null	11304	-0.0227503	-0.287812	No
row_56	IRF9	null	null	11544	-0.0388987	-0.299074	No
row_57	PRKAA2	null	null	11559	-0.0399986	-0.299021	No
row_58	UBB	null	null	11669	-0.0478952	-0.303587	No
row_59	BAK1	null	null	11688	-0.0490742	-0.303563	No
row_60	ATG7	null	null	11744	-0.053507	-0.305313	No
row_61	HUWE1	null	null	11794	-0.0569106	-0.306697	No
row_62	SESN2	null	null	11893	-0.0622808	-0.310439	No
row_63	ISG15	null	null	12016	-0.0697481	-0.315245	No
row_64	GAMT	null	null	12403	-0.0958578	-0.33281	No
row_65	PMAIP1	null	null	12549	-0.105846	-0.338088	No
row_66	VMP1	null	null	12886	-0.128678	-0.352522	No
row_67	ICAM1	null	null	13414	-0.165853	-0.375842	No
row_68	CCND2	null	null	13446	-0.168687	-0.37421	No
row_69	XRCC5	null	null	13583	-0.179694	-0.37764	No
row_70	CCND1	null	null	13626	-0.183048	-0.376289	No
row_71	MLH1	null	null	13787	-0.194203	-0.38065	No
row_72	AKT1S1	null	null	14036	-0.214961	-0.389037	No
row_73	XPC	null	null	14098	-0.219584	-0.387948	No
row_74	UBE2D3	null	null	14235	-0.228861	-0.39045	No
row_75	IRF5	null	null	14241	-0.229262	-0.386367	No
row_76	UBE2D2	null	null	14296	-0.233107	-0.384672	No
row_77	CCNB1	null	null	14569	-0.254595	-0.393514	No
row_78	PTP4A3	null	null	14624	-0.259882	-0.391313	No
row_79	LAPTM4A	null	null	14953	-0.288407	-0.402327	No
row_80	DRAM1	null	null	14974	-0.289973	-0.39785	No
row_81	UBE2D4	null	null	15291	-0.318491	-0.407693	No
row_82	ATG10	null	null	15448	-0.332751	-0.409235	No
row_83	CDK2	null	null	15505	-0.338556	-0.405647	No
row_84	ULBP1	null	null	15774	-0.363522	-0.412229	Yes
row_85	PRKAB2	null	null	15872	-0.373338	-0.410042	Yes
row_86	LPIN1	null	null	15899	-0.376388	-0.404233	Yes
row_87	RCHY1	null	null	15920	-0.377484	-0.398103	Yes
row_88	ATG4A	null	null	15942	-0.379281	-0.391988	Yes
row_89	CCND3	null	null	16098	-0.394283	-0.392317	Yes
row_90	CYCS	null	null	16132	-0.397653	-0.386457	Yes
row_91	TSC1	null	null	16188	-0.402541	-0.38161	Yes
row_92	PCNA	null	null	16224	-0.40714	-0.375671	Yes
row_93	ATM	null	null	16262	-0.411512	-0.369751	Yes
row_94	THBS1	null	null	16422	-0.42747	-0.369653	Yes
row_95	PRKAA1	null	null	16574	-0.443458	-0.368851	Yes
row_96	CCNB2	null	null	16662	-0.454175	-0.364634	Yes
row_97	TLR2	null	null	16812	-0.471232	-0.363207	Yes
row_98	POLK	null	null	16896	-0.480843	-0.358285	Yes
row_99	ATG4C	null	null	16915	-0.483659	-0.350047	Yes
row_100	APAF1	null	null	17062	-0.501534	-0.347897	Yes
row_101	FANCC	null	null	17139	-0.511908	-0.342037	Yes
row_102	MDM2	null	null	17247	-0.5277	-0.337434	Yes
row_103	ULBP2	null	null	17404	-0.551526	-0.334841	Yes
row_104	TP53INP1	null	null	17410	-0.552125	-0.324656	Yes
row_105	KRAS	null	null	17430	-0.554536	-0.315129	Yes
row_106	ERCC5	null	null	17459	-0.55873	-0.305974	Yes
row_107	CDK1	null	null	17515	-0.565841	-0.29804	Yes
row_108	MSH2	null	null	17862	-0.618393	-0.303721	Yes
row_109	RRM2B	null	null	17867	-0.619238	-0.292217	Yes
row_110	ATR	null	null	17945	-0.634645	-0.284087	Yes
row_111	RHEB	null	null	18077	-0.658388	-0.278219	Yes
row_112	CHEK1	null	null	18228	-0.694772	-0.272618	Yes
row_113	NCF2	null	null	18460	-0.754948	-0.269944	Yes
row_114	VAMP4	null	null	18534	-0.775239	-0.258956	Yes
row_115	PTEN	null	null	18808	-0.856511	-0.256472	Yes
row_116	CCNE2	null	null	18986	-0.922391	-0.247923	Yes
row_117	PRKAG2	null	null	19307	-1.08023	-0.243569	Yes
row_118	BBC3	null	null	19447	-1.17442	-0.228349	Yes
row_119	UBE2D1	null	null	19516	-1.23514	-0.208418	Yes
row_120	TP53I3	null	null	19524	-1.23983	-0.185336	Yes
row_121	DDB2	null	null	19585	-1.30728	-0.163639	Yes
row_122	SERPINE1	null	null	19693	-1.439	-0.141812	Yes
row_123	TLR10	null	null	19758	-1.53273	-0.116055	Yes
row_124	TLR1	null	null	19827	-1.67984	-0.0877187	Yes
row_125	TLR6	null	null	19921	-2.06892	-0.0532831	Yes
row_126	TLR4	null	null	20027	-3.15111	0.00100423	Yes
